# Supplementary material for: Impact of Early-Life Brain Injury on Gut Microbiota Composition in Rodents: Systematic Review with Implications for Neurodevelopment
Source: Cells. 2025 Jul 11;14(14):1063. doi: 10.3390/cells14141063 (PMC12293283; doi:10.3390/cells14141063)
Supplement: Supplementary file 1 [file cells-14-01063-s001.zip]

Archive with 2 entries (2 files):
- Supplementary Table S5.pdf
- Supplementary Tables S1-S4.pdf
